# Supplementary material for: Ecological Niche Modeling of the Narrow-Range Endangered Endemic Lepidium olgae in Uzbekistan
Source: Plants (Basel). 2026 Apr 7;15(7):1125. doi: 10.3390/plants15071125 (PMC13074910; doi:10.3390/plants15071125)
Supplement: Supplementary file 1 [file plants-15-01125-s001.zip]

Archive with 1 entries (1 files):
- plants-4208976-supplementary.pdf
